# Supplementary material for: Precious but convenient means of prevention and treatment: physiological molecular mechanisms of interaction between exercise and motor factors and Alzheimer’s disease
Source: Front Physiol. 2023 Jun 8;14:1193031. doi: 10.3389/fphys.2023.1193031 (PMC10285460; doi:10.3389/fphys.2023.1193031)
Supplement: Supplementary file 1 [file DataSheet1.ZIP]

Archive with 5 entries (5 files):
- 1193031_Data_Sheet_1.PDF
- 1193031_Data_Sheet_2.PDF
- 1193031_Data_Sheet_3.PDF
- 1193031_Data_Sheet_4.PDF
- 1193031_Data_Sheet_5.PDF
